# Supplementary material for: A community proposal to integrate proteomics activities in ELIXIR
Source: F1000Res. 2017 Jun 13;6:ELIXIR-875. [Version 1] doi: 10.12688/f1000research.11751.1 (PMC5499783; doi:10.12688/f1000research.11751.1)
Supplement: Supplementary file 2 [file f1000research-6-12693-s0001.tgz]

Archive with 1 entries (1 files):
- bce2bf04-650c-423a-b5c1-df8719a9130f.xlsx
