# Supplementary material for: A community proposal to integrate proteomics activities in ELIXIR
Source: F1000Res. 2017 Jun 13;6:ELIXIR-875. [Version 1] doi: 10.12688/f1000research.11751.1 (PMC5499783; doi:10.12688/f1000research.11751.1)
Supplement: Supplementary file 2 [file f1000research-6-12693-s0001.tgz › bce2bf04-650c-423a-b5c1-df8719a9130f.xlsx]

## Sheet: Sheet1
				Stakeholders											ELIXIR platforms
	Needs & Challenges	N	C	Funding agencies	Regulatory bodies	Educators	Infrastructures	Publishers	Core Facilities	Bioinformaticians	Life Scientists	Industry	MS industry	Patients	Data	Tools	Interoperability	Compute	Training
1	Quality control and reproducible research
	Ensure extended lifespan (FAIR data)	X		X				X	X						X
	Best practice recommendations for project evaluation and transparent/reproducible science	X		X				X
	Quality Checks	X						X
	Reproducibility Checks	X		X				X	X	X		X			X			X
	System, workflow, and analysis auditability	X		X	X				X	X		X		X	X			X
	Provenance of methods & datasets		X						X
	Missing minimal Quality standards/requirements		X				X
	Standardization of protocols and analysis workflows between core facilities		X						X								X
	Standard format and related tools to report QC results coming from MS (involving metabolomics).		X														X
	Quantitative proteomics comparability		X							X	X
2	Availability of reference datasets
	Lack of reference data for non biomedical industries		X		X				X	X	X	X
	Benchmarking tools & datasets		X						X	X	X	X
	Reference tables for data (e.g., atomic masses) in readily accessible digital formats
	Proteomics in model organism communities/resources	X	X								X
3	Cost effective proteomics services
	High investment and short life span of instruments/technology/software		X						X	X		X		X	X
	Setup of omics core facilities (omics + bioinformatics)		X	X					X		X			?	X
	Strategic planning for omics technologies guidelines across funding agencies	X		X
	Scalable software, non per-CPU licenses (e.g. Mascot, IPA)	X																X
4	Public awareness and management of expectations
	High promises are not always met		X	X					X		X	X		X				X
	Convince FAs to proceed funding less matured technologies		X						X
	Public awareness/communication of proteomics opportunities/results		X	X										X				X
5	Training
	Extend curricula: Data science, FAIR data, and reproducibility for (comp.) bio, and HPC	X				X			X	X	X				X			X
	Uniformization and make widely available: teaching materials	X				X				X	X	X
	Training the educators	X				X
6	Data management practices
	Harmonized recommendations/regulations for data management		X	X	X		X		X	X	X	X		X			X
	Dealing with data privacy and security		X		X													X
	Audit/approval of software/pipelines in a clinical context		X		X		X		X	X	X	X		X				X
7	Comercialisation
	Maximizing sales	X										X	X
	conflict of commercial needs and the openness needs of users/research		X										X
8	Interoperability
	Community standard adoption	X		X			X	X	X	X	X	X	X
	Compatibility / interoperability of tools	X	X	X			X	X	X	X	X	X	X		X
	Missing standards?		X				X								X
	Standardized APIs, Web Services, message driven communication		X				X
	Internationally compatible cloud solutions with HPC access	X																X
	Search-feature for data across whole infrastructure		X				X
	Standardization of metadata and use of accepted ontologies		X				X			X
9	Right tool for the job
	bioinformatics tools competition	X	X	X		X			X	X	X		X
	Compatibility of software tools with high-performance computing (scalability)								X									X
	Representation of proteomics standards and tools in ELIXIR registries	X	X						X								X
	Guidelines for tool development	X														X
10	Visualisation and interpretation of results
	Visualisation of results		X	X		X	X	X	X	X	X	X		X	X			X
	Interpretability		X	X		X	X	X	X	X	X			X		X			X
	Data / Result Visualization Tools	X							X		X				X			X
11	Data integration
	Comprehensive integration of other omics layers, and meta data	X					X		X					X
	let infrastructure combine their data with Proteomics data (N);	X					X
	Mapping back proteomics data to UniProt or others	X	X								X
	After version updates of tools / databases not too much results shall change		X						X
	Unique IDs for entities that don’t have IDs at the moment (unique peptides, spectra, etc) (improve stability of IDs).																X
12	Services sustainability
	Stable / Sustainably funded Data Repositories (N)	X						X
	Robust, sustained & user-friendly tools	X							X
	Promote/extend/substain key ontologies in the field (PSI, UniMod).																X
13	Guidelines for publishers														X
	Guidelines about details for (comp.) Proteomics data publication	X						X							X
	Harmonization of rules for data publication between journals		X					X							X
	Growing demand for open access => new business model?		X					X							X
	Interests differences on data publication		X						X						X
14	Computation and data storage
	Increasing need of storage (C )		X					X
	Access to large-scale computation and storage resources (N)	X								X								X
	Facilitate access to national compute infrastructure																	X
	Software solution for re-analysis of PRIDE data on national HPC clusters																	X
